# Supplementary material for: Exploring an Intermediate Colorectal Cancer Screening Test Based on Stool Proteomics and Machine Learning for Optimizing the Selection of Patients for Colonoscopy Identified From FIT
Source: Mol Cell Proteomics. 2026 Feb 19;25(4):101534. doi: 10.1016/j.mcpro.2026.101534 (PMC13053997; doi:10.1016/j.mcpro.2026.101534)
Supplement: Supplemental Table S1 [file mmc2.xlsx]

## Sheet: Table S1
Table S1. Patient demographics and disease stages for stool samples used in this study
Patient #	Group	Age	Sex	Disease stage
1	Gr1	61	M	No lesion detected
2	Gr1	60	M	No lesion detected
3	Gr1	51	F	Hyperplastic polyp (bening)
4	Gr1	63	M	No lesion detected
5	Gr1	73	F	No lesion detected
6	Gr1	74	F	No lesion detected
7	Gr1	67	M	Hyperplastic polyp (bening)
8	Gr1	52	M	Hyperplastic polyp (bening)
9	Gr1	70	F	No lesion detected
10	Gr1	68	F	Hyperplastic polyp (bening)
11	Gr1	74	M	No lesion detected
12	Gr1	58	M	No lesion detected
13	Gr1	60	M	No lesion detected
14	Gr1	71	M	No lesion detected
15	Gr1	62	F	No lesion detected (hemoroids)
16	Gr1	65	M	No lesion detected (UC)
17	Gr1	48	M	No lesion detected
18	Gr1	63	F	No lesion detected
19	Gr1	67	M	No lesion detected
20	Gr1	85	M	Hyperplastic polyp (bening)
21	Gr1	60	M	No lesion detected
22	Gr1	55	F	No lesion detected
23	Gr1	65	F	Hyperplastic polyp (bening)
24	Gr1	71	F	No lesion detected (UC)
25	Gr1	68	M	No lesion detected
26	Gr1	55	F	No lesion detected (UC)
27	Gr1	51	M	Hyperplastic polyp (bening)
28	Gr1	62	F	No lesion detected (UC)
29	Gr1	65	M	Hyperplastic polyp (bening)
30	Gr1	55	F	No lesion detected
31	Gr1	65	M	No lesion detected (UC)
32	Gr1	50	M	No lesion detected
33	Gr1	58	F	No lesion detected
34	Gr1	57	F	No lesion detected
35	Gr1	69	F	Hyperplastic polyps (bening)
36	Gr1	55	F	No lesion detected
37	Gr1	63	F	Hyperplastic polyps (bening)
38	Gr1	72	F	No lesion detected
39	Gr1	77	M	No lesion detected
40	Gr1	64	F	Hyperplastic polyps (bening)
41	Gr1	68	M	No lesion detected
42	Gr1	63	M	No lesion detected (UC)
43	Gr1	76	F	No lesion detected (hemoroids)
44	Gr1	82	M	Polyps with low grade dysplasia detected
45	Gr1	57	M	Polyps with low grade dysplasia detected
46	Gr1	67	M	Polyps with low grade dysplasia detected
47	Gr1	80	F	Polyps with low grade dysplasia detected
48	Gr1	58	F	Polyps with low grade dysplasia detected
49	Gr1	76	M	Polyps with low grade dysplasia detected
50	Gr1	59	M	Polyps with low grade dysplasia detected
51	Gr2	70	M	Adenomatous polyps (tubulovillous) > 1 cm
52	Gr2	57	M	Adenomatous polyps (tubulovillous) > 1 cm
53	Gr2	70	M	Adenomatous polyps (tubulovillous) > 1 cm
54	Gr2	63	M	Adenomatous polyps (tubulovillous) > 1 cm
55	Gr2	64	F	Adenomatous polyps (high grade)
56	Gr2	61	M	Adenomatous polyps (tubulovillous) > 1 cm
57	Gr2	67	M	Adenomatous polyps (tubulovillous) > 1 cm
58	Gr2	69	F	Adenomatous polyps (tubulovillous) > 1 cm
59	Gr2	67	M	Adenomatous polyps (tubulovillous) > 1 cm
60	Gr2	71	M	Adenomatous polyps (tubulovillous) hemoragic
61	Gr2	69	M	Adenomatous polyps (tubulovillous) > 1 cm
62	Gr2	80	M	Adenomatous polyps (high grade)
63	Gr2	72	F	Adenomatous polyps (high grade)
64	Gr2	68	F	Adenomatous polyps (tubulovillous) > 1 cm
65	Gr2	60	M	Adenomatous polyps (tubulovillous) > 1 cm
66	Gr2	60	M	Adenomatous polyps (tubulovillous) > 1 cm
67	Gr2	75	F	Adenomatous polyps (tubulovillous) > 1 cm
68	Gr2	80	F	Serrated polyp (low grade)
69	Gr2	58	M	Adenomatous polyps (tubulovillous) > 1 cm
70	Gr2	68	F	Adenomatous polyps (tubulovillous + high grade) > 1 cm
71	Gr2	80	M	Adenomatous polyps (tubulovillous + high grade) > 1 cm
72	Gr2	60	M	Adenomatous polyps (tubulovillous + high grade) > 1 cm
73	Gr2	60	M	Adenomatous polyps (tubulovillous + high grade) > 1 cm
74	Gr2	60	F	Adenomatous polyps (tubulovillous + high grade) > 1 cm
75	Gr2	53	M	Adenomatous polyps (tubulovillous + high grade) > 1 cm
76	Gr2	72	F	Adenomatous polyps (tubulovillous + high grade) > 1 cm
77	Gr2	68	F	Adenomatous polyps (tubulovillous + high grade) > 1 cm
78	Gr2	81	H	Adenomatous polyps (tubulovillous + high grade) > 1 cm
79	Gr2	53	F	Adenomatous polyps (tubulovillous + high grade) > 1 cm
80	Gr2	54	M	Serrated polyp (low grade) > 1 cm
81	Gr2	67	M	Serrated polyp (high grade) > 1 cm
82	Gr2	60	F	Serrated polyp (low grade) > 1 cm
83	Gr2	61	F	Adenomatous polyps (tubulovillous + high grade) > 1 cm
84	Gr2	60	F	Adenomatous polyps (tubulovillous + high grade) > 1 cm
85	Gr2	58	F	Adenomatous polyps (tubulovillous + high grade) > 1 cm
86	Gr2	63	H	Adenomatous polyps (tubulovillous + high grade) > 1 cm
87	Gr2	67	M	Serrated polyp (high grade) > 1 cm
88	Gr2	85	M	Adenomatous polyps (tubulovillous + high grade) > 1 cm
89	Gr2	62	M	Adenomatous polyps (tubulovillous + high grade) > 1 cm
90	Gr2	70	M	Adenomatous polyps (tubulovillous + high grade)
91	Gr2	55	F	Adenomatous polyps (tubulovillous + high grade) > 1 cm
92	Gr2	61	F	Adenomatous polyps (tubulovillous + high grade) > 1 cm
93	Gr2	55	F	Adenomatous polyps (tubulovillous + high grade) > 1 cm
94	Gr2	68	F	Adenomatous polyps (tubulovillous + high grade) > 1 cm
95	Gr2	76	F	Adenomatous polyps (tubulovillous + high grade) > 1 cm
96	Gr3	65	F	Cancer stage I (T1N0M0)
97	Gr3	76	F	Cancer stage I (T1N0M0)
98	Gr3	71	F	Cancer stage I (T1N0M0)
99	Gr3	86	M	Cancer stage I (T1N0M0)
100	Gr3	61	F	Cancer stage I (T1N0M0)
101	Gr3	72	M	Cancer stage I (T1N0M0)
102	Gr3	52	M	Cancer stage I (T1N0M0)
103	Gr3	60	M	Cancer stage I (T1N0M0)
104	Gr3	72	M	Cancer stage I (T2N0M0)
105	Gr3	58	F	Cancer stage I (T2N0M0)
106	Gr3	58	F	Cancer stage I (T2N0M0)
107	Gr3	80	M	Cancer stage I (T2N0M0)
108	Gr3	67	M	Cancer stage I (T2N0M0)
109	Gr3	58	F	Cancer stage I (T2N0M0)
110	Gr3	80	F	Cancer stage I (T2N0M0)
111	Gr3	70	F	Cancer stage I (T2N0M0)
112	Gr3	75	F	Cancer stage II (T3N0M0)
113	Gr3	75	F	Cancer stage II (T3N0M0)
114	Gr3	54	F	Cancer stage II (T3N0M0)
115	Gr3	68	M	Cancer stage II (T3N0M0)
116	Gr3	90	M	Cancer stage II (T3N0M0)
117	Gr3	82	M	Cancer stage II (T3N0M0)
118	Gr3	70	M	Cancer stage II (T3N0M0)
119	Gr3	69	M	Cancer stage II (T3N0M0)
120	Gr3	83	F	Cancer stage II (T3N0M0)
121	Gr3	50	M	Cancer stage II (T3N0M0)
122	Gr3	78	M	Cancer stage II (T3N0M0)
123	Gr3	70	M	Cancer stage II (T4N0M0)
124	Gr3	82	M	Cancer stage II (T4N0M0)
125	Gr3	68	M	Cancer stage III (T1N1M0)
126	Gr3	51	M	Cancer stage III (T2N1M0)
127	Gr3	75	F	Cancer stage III (T3N1M0)
128	Gr3	75	F	Cancer stage III (T3N1M0)
129	Gr3	50	M	Cancer stage III (T3N1M0)
130	Gr3	63	F	Cancer stage III (T3N1M0)
131	Gr3	71	F	Cancer stage III (T3N1M0)
132	Gr3	62	F	Cancer stage III (T3N2M0)
133	Gr3	52	M	Cancer stage III (T3N2M0)
134	Gr3	72	M	Cancer stage III (T3N2M0)
135	Gr3	60	M	Cancer stage III (T4N1M0)
136	Gr3	72	F	Cancer stage III (T4N1M0)
137	Gr3	88	F	Cancer stage III (T4N2M0)
138	Gr3	50	M	Cancer stage IV (T3N1M1)
139	Gr3	58	F	Cancer stage IV (T3N1M1)
140	Gr3	72	F	Cancer stage IV (T4N1M1)
141	Gr3	52	M	Cancer stage IV (T4N2M1)
