# Supplementary material for: Exploring an Intermediate Colorectal Cancer Screening Test Based on Stool Proteomics and Machine Learning for Optimizing the Selection of Patients for Colonoscopy Identified From FIT
Source: Mol Cell Proteomics. 2026 Feb 19;25(4):101534. doi: 10.1016/j.mcpro.2026.101534 (PMC13053997; doi:10.1016/j.mcpro.2026.101534)
Supplement: Supplemental Table S3 [file mmc3.xlsx]

## Sheet: Table S3
	Table S3. Differential Protein Abundance Between G2/3 vs G1
								Library ID		Assigned ID
	Protein Group	First Protein Name	Uniprot ID	Discovery?	p-value	q-value	Variation	Precursor	Peptide	Precursor	Peptide
	TAF2_HUMAN	Transcription initiation factor TFIID subunit 2	Q6P1X5	Yes	<0.0001	0.000175	↑	1	1	1	1
	CD44_HUMAN	CD44 antigen	P16070	Yes	<0.0001	0.006496	↓	3	3	3	3
	PG2IP_HUMAN	PGAP2-interacting protein	Q9H720	Yes	0.000158	0.017684	↑	3	3	3	3
	MDR3_HUMAN	Phosphatidylcholine translocator ABCB4	P21439	Yes	0.000469	0.033617	↑	3	3	3	3
	IGLC7_HUMAN;IGLL5_HUMAN	Immunoglobulin lambda constant 7	A0M8Q6;B9A064	Yes	0.000502	0.033617	↓	4	3	4	3
	HBB_HUMAN	Hemoglobin subunit beta	P68871	Yes	0.000633	0.035354	↑	10	5	10	5
	RIMS2_HUMAN	Regulating synaptic membrane exocytosis protein 2	Q9UQ26	Yes	0.000877	0.037281	↓	2	2	2	2
	HBB_HUMAN;HBD_HUMAN	Hemoglobin subunit delta	P02042;P68871	Yes	0.00092	0.037281	↑	4	3	4	3
	KV116_HUMAN	Immunoglobulin kappa variable 1-16	P04430	Yes	0.001078	0.037281	↓	3	2	3	2
	VTDB_BOVIN;VTDB_HUMAN	Vitamin D-binding protein	P02774;Q3MHN5	Yes	0.001113	0.037281	↑	1	1	1	1
	HBB_HUMAN;HBB_PIG;HBD_HUMAN	Hemoglobin subunit delta	P02042;P02067;P68871	Yes	0.001262	0.038419	↑	3	2	3	2
	APOD_HUMAN	Apolipoprotein D	P05090	Yes	0.001385	0.038656	↑	7	6	7	6
	IGHA2_HUMAN	Immunoglobulin heavy constant alpha 2	P01877	Yes	0.00164	0.03923	↓	18	11	18	11
	HBB_HUMAN;HBB_PIG	Hemoglobin subunit beta	P02067;P68871	Yes	0.00164	0.03923	↑	1	1	1	1
	HBA_HUMAN	Hemoglobin subunit alpha	P69905	Yes	0.001879	0.041964	↑	16	8	16	8
	IGJ_HUMAN	Immunoglobulin J chain	P01591	No	0.00253	0.052959	↓	7	6	7	6
	FLNC_HUMAN	Filamin-C	Q14315	No	0.003427	0.067522	↓	1	1	1	1
	IGLC3_HUMAN	Immunoglobulin lambda constant 3	P0DOY3	No	0.003948	0.073465	↓	8	3	8	3
	IGKC_HUMAN	Immunoglobulin kappa constant	P01834	No	0.005353	0.094369	↓	21	10	21	10
	AHNK2_HUMAN	Protein AHNAK2	Q8IVF2	No	0.006911	0.115741	↑	11	11	11	11
	HMGB1_BOVIN;HMGB1_CHICK;HMGB1_HUMAN	High mobility group protein B1	P09429;P10103;Q9YH06	No	0.007383	0.117759	↑	4	4	4	4
	IGHA1_HUMAN	Immunoglobulin heavy constant alpha 1	P01876	No	0.008198	0.120953	↓	15	10	15	10
	PLMN_HUMAN	Plasminogen	P00747	No	0.008305	0.120953	↓	8	7	8	7
	ASAH2_HUMAN	Neutral ceramidase	Q9NR71	No	0.00921	0.123299	↓	18	15	18	15
	PIGR_HUMAN	Polymeric immunoglobulin receptor	P01833	No	0.009571	0.123299	↓	31	28	31	28
	KV127_HUMAN	Immunoglobulin kappa variable 1-27	A0A075B6S5	No	0.009571	0.123299	↓	4	4	4	4
	PKP1_HUMAN	Isoform 1 of Plakophilin-1	Q13835-2	No	0.010331	0.125157	↑	28	23	28	23
	HLAC_HUMAN	HLA class I histocompatibility antigen, C alpha chain	P10321	No	0.010462	0.125157	↑	2	2	2	2
	K2C78_HUMAN	Keratin, type II cytoskeletal 78	Q8N1N4	No	0.01376	0.152351	↑	11	9	11	9
	FCGBP_HUMAN	IgGFc-binding protein	Q9Y6R7	No	0.013929	0.152351	↓	112	89	112	89
	CERU_HUMAN	Ceruloplasmin	P00450	No	0.0141	0.152351	↑	21	19	21	19
	TLN2_HUMAN	Talin-2	Q9Y4G6	No	0.015167	0.158756	↓	2	2	2	2
	CBPA1_HUMAN	Carboxypeptidase A1	P15085	No	0.0165	0.167476	↓	32	18	32	18
	FNDC1_HUMAN	Fibronectin type III domain-containing protein 1	Q4ZHG4	No	0.018802	0.185223	↓	1	1	1	1
	GP179_HUMAN	Probable G-protein coupled receptor 179	Q6PRD1	No	0.020407	0.195295	↑	1	1	1	1
	TITIN_HUMAN	Isoform 12 of Titin	Q8WZ42-12	No	0.022386	0.208282	↑	77	73	77	73
	BAP1_BOVIN;BAP1_HUMAN	Ubiquitin carboxyl-terminal hydrolase BAP1	A2VDM8;Q92560	No	0.026249	0.225879	↑	1	1	1	1
	KRT38_HUMAN	Keratin, type I cuticular Ha8	O76015	No	0.027147	0.225879	↑	1	1	1	1
	HV307_HUMAN;HV374_HUMAN	Immunoglobulin heavy variable 3-74	A0A0B4J1X5;P01780	No	0.027147	0.225879	↓	1	1	1	1
	GSDMA_HUMAN	Gasdermin-A	Q96QA5	No	0.027452	0.225879	↑	5	5	5	5
	LYST_HUMAN	Lysosomal-trafficking regulator	Q99698	No	0.028071	0.225879	↑	2	2	2	2
	KV320_HUMAN;KVD20_HUMAN	Immunoglobulin kappa variable 3D-20	A0A0C4DH25;P01619	No	0.028703	0.225879	↓	2	2	2	2
	G6PD_HUMAN	Glucose-6-phosphate 1-dehydrogenase	P11413	No	0.029023	0.225879	↑	3	3	3	3
	MUC2_HUMAN	Mucin-2	Q02817	No	0.029672	0.225879	↓	60	45	60	45
	KV105_HUMAN;KV116_HUMAN;KV127_HUMAN;KV621_HUMAN;KVD16_HUMAN	Immunoglobulin kappa variable 1-27	A0A075B6S5;A0A0C4DH24;P01601;P01602;P04430	No	0.031083	0.228362	↓	1	1	1	1
	ZG16_HUMAN	Zymogen granule membrane protein 16	O60844	No	0.031695	0.228362	↓	13	9	13	9
	KV320_HUMAN	Immunoglobulin kappa variable 3-20	P01619	No	0.032044	0.228362	↓	2	2	2	2
	DCE2_HUMAN;DCE2_PIG	Glutamate decarboxylase 2	P48321;Q05329	No	0.033108	0.231034	↑	1	1	1	1
	IGHG2_HUMAN;IGHG3_HUMAN;IGHG4_HUMAN	Immunoglobulin heavy constant gamma 2	P01859;P01860;P01861	No	0.033835	0.231284	↓	1	1	1	1
	OLFM4_HUMAN	Olfactomedin-4	Q6UX06	No	0.034949	0.234127	↓	13	11	13	11
	CC168_HUMAN	Leucine-rich repeat transmembrane protein CCDC168	Q8NDH2	No	0.037273	0.244795	↓	4	4	4	4
	CLCA1_HUMAN	Calcium-activated chloride channel regulator 1	A8K7I4	No	0.038076	0.245259	↓	42	37	42	37
	SPTN1_HUMAN	Spectrin alpha chain, non-erythrocytic 1	Q13813	No	0.039307	0.247831	↑	29	29	29	29
	REG1A_HUMAN;REG1B_HUMAN	Lithostathine-1-alpha	P05451;P48304	No	0.041002	0.247831	↓	3	2	3	2
	IGHM_HUMAN	Immunoglobulin heavy constant mu	P01871	No	0.041435	0.247831	↓	26	19	26	19
	TF3C1_HUMAN	General transcription factor 3C polypeptide 1	Q12789	No	0.041435	0.247831	↑	1	1	1	1
	CEP44_HUMAN;CP11A_BOVIN	Cholesterol side-chain cleavage enzyme, mitochondrial	P00189;Q9C0F1	No	0.045508	0.267419	↑	1	1	1	1
	HV434_HUMAN;HV459_HUMAN;HV461_HUMAN	Immunoglobulin heavy variable 4-61	A0A0C4DH41;P01825;P06331	No	0.049405	0.285313	↓	2	2	2	2
	CO3_BOVIN;CO3_HUMAN;CO3_PIG	Complement C3	P01024;P01025;Q2UVX4	No	0.054117	0.302108	-	11	10	11	10
	XPP2_HUMAN	Xaa-Pro aminopeptidase 2	O43895	No	0.054117	0.302108	-	19	17	19	17
	NDUS2_HUMAN	NADH dehydrogenase [ubiquinone] iron-sulfur protein 2, mitochondrial	O75306	No	0.055768	0.306222	-	4	4	4	4
	IGLL5_HUMAN	Immunoglobulin lambda-like polypeptide 5	B9A064	No	0.057461	0.310427	-	8	6	8	6
	MYH7B_HUMAN	Myosin-7B	A7E2Y1	No	0.060376	0.320998	-	2	2	2	2
	IGHA1_HUMAN;IGHA2_HUMAN	Immunoglobulin heavy constant alpha 1	P01876;P01877	No	0.062182	0.323585	-	20	8	20	8
	KLK5_HUMAN	Kallikrein-5	Q9Y337	No	0.062794	0.323585	-	1	1	1	1
	K1C12_HUMAN	Keratin, type I cytoskeletal 12	Q99456	No	0.066074	0.332806	-	1	1	1	1
	K1C28_HUMAN	Keratin, type I cytoskeletal 28	Q7Z3Y7	No	0.066571	0.332806	-	2	2	2	2
	K1C10_HUMAN	Keratin, type I cytoskeletal 10	P13645	No	0.07121	0.348997	-	21	14	21	14
	IGHG1_HUMAN	Immunoglobulin heavy constant gamma 1	P01857	No	0.071894	0.348997	-	8	6	8	6
	TRY6_HUMAN	Putative trypsin-6	Q8NHM4	No	0.073277	0.349641	-	7	3	7	3
	MYH14_HUMAN	Myosin-14	Q7Z406	No	0.075392	0.349641	-	17	17	17	17
	SPB5_HUMAN	Serpin B5	P36952	No	0.076108	0.349641	-	22	17	22	17
	WASC4_HUMAN	WASH complex subunit 4	Q2M389	No	0.07683	0.349641	-	1	1	1	1
	MACF1_HUMAN	Microtubule-actin cross-linking factor 1, isoforms 1/2/3/4/5	Q9UPN3	No	0.077557	0.349641	-	10	10	10	10
	ZN687_HUMAN	Zinc finger protein 687	Q8N1G0	No	0.07829	0.349641	-	3	1	3	1
	S10A8_HUMAN	Protein S100-A8	P05109	No	0.080521	0.353551	-	9	6	9	6
	MAP2_BOVIN;MAP2_HUMAN	Methionine aminopeptidase 2	P50579;Q3ZC89	No	0.081276	0.353551	-	3	2	3	2
	MATK_HUMAN	Megakaryocyte-associated tyrosine-protein kinase	P42679	No	0.088332	0.379317	-	1	1	1	1
	HV404_HUMAN;HV428_HUMAN	Immunoglobulin heavy variable 4-4	A0A075B6R2;A0A0C4DH34	No	0.089965	0.381438	-	1	1	1	1
	NDRG2_HUMAN	Protein NDRG2	Q9UN36	No	0.092459	0.387113	-	2	2	2	2
	AKAP9_HUMAN	A-kinase anchor protein 9	Q99996	No	0.09938	0.405941	-	4	4	4	4
	DPEP1_HUMAN	Dipeptidase 1	P16444	No	0.09938	0.405941	-	25	16	25	16
	DEF1_HUMAN;DEF3_HUMAN	Neutrophil defensin 1	P59665;P59666	No	0.105766	0.408716	-	3	2	3	2
	LG3BP_HUMAN	Galectin-3-binding protein	Q08380	No	0.105766	0.408716	-	16	13	16	13
	KV37_HUMAN	Probable non-functional immunoglobulin kappa variable 3-7	A0A075B6H7	No	0.106705	0.408716	-	1	1	1	1
	HBD_HUMAN	Hemoglobin subunit delta	P02042	No	0.106705	0.408716	-	8	7	8	7
	GGH_HUMAN	Gamma-glutamyl hydrolase	Q92820	No	0.107649	0.408716	-	7	7	7	7
	CDHR2_HUMAN	Cadherin-related family member 2	Q9BYE9	No	0.108601	0.408716	-	34	28	34	28
	A1AG1_HUMAN	Alpha-1-acid glycoprotein 1	P02763	No	0.108601	0.408716	-	11	6	11	6
	PSD13_HUMAN	26S proteasome non-ATPase regulatory subunit 13	Q9UNM6	No	0.110523	0.41133	-	3	3	3	3
	MYPC2_HUMAN	Myosin-binding protein C, fast-type	Q14324	No	0.112472	0.413983	-	2	2	2	2
	DEF1_HUMAN	Neutrophil defensin 1	P59665	No	0.121577	0.441641	-	1	1	1	1
	IFIX_HUMAN	Pyrin and HIN domain-containing protein 1	Q6K0P9	No	0.122623	0.441641	-	3	3	3	3
	ITLN1_HUMAN;ITLN2_HUMAN	Intelectin-1	Q8WWA0;Q8WWU7	No	0.124736	0.444472	-	6	6	6	6
	CASPE_HUMAN	Caspase-14	P31944	No	0.130142	0.4532	-	9	7	9	7
	CEL3A_HUMAN;CEL3B_HUMAN	Chymotrypsin-like elastase family member 3B	P08861;P09093	No	0.131245	0.4532	-	3	3	3	3
	SYLC_HUMAN	Leucine--tRNA ligase, cytoplasmic	Q9P2J5	No	0.131245	0.4532	-	3	3	3	3
	HV309_HUMAN	Immunoglobulin heavy variable 3-9	P01782	No	0.136865	0.467786	-	2	2	2	2
	K1C15_HUMAN	Keratin, type I cytoskeletal 15	P19012	No	0.143851	0.486697	-	6	5	6	5
	K1C13_HUMAN;K1C15_HUMAN	Keratin, type I cytoskeletal 13	P13646;P19012	No	0.148935	0.497044	-	2	2	2	2
	ZN646_HUMAN	Zinc finger protein 646	O15015	No	0.149878	0.497044	-	1	1	1	1
	LAMP2_HUMAN	Lysosome-associated membrane glycoprotein 2	P13473	No	0.153584	0.500592	-	4	4	4	4
	NEBU_HUMAN	Isoform 2 of Nebulin	P20929-2;P20929-3	No	0.156093	0.500592	-	4	4	4	4
	GAR1_HUMAN	H/ACA ribonucleoprotein complex subunit 1	Q9NY12	No	0.156093	0.500592	-	3	3	3	3
	LYSC_HUMAN	Lysozyme C	P61626	No	0.157359	0.500592	-	5	5	5	5
	A2MG_HUMAN	Alpha-2-macroglobulin	P01023	No	0.159915	0.500592	-	68	58	68	58
	KCC1D_HUMAN	Calcium/calmodulin-dependent protein kinase type 1D	Q8IU85	No	0.159915	0.500592	-	1	1	1	1
	ALBU_HUMAN;ALBU_PIG	Albumin	P02768;P08835	No	0.17316	0.536314	-	5	4	5	4
	DYHC1_HUMAN	Cytoplasmic dynein 1 heavy chain 1	Q14204	No	0.174528	0.536314	-	41	41	41	41
	IPYR_HUMAN	Inorganic pyrophosphatase	Q15181	No	0.181489	0.546382	-	7	6	7	6
	DMBT1_HUMAN	Deleted in malignant brain tumors 1 protein	Q9UGM3	No	0.182905	0.546382	-	34	27	34	27
	CUX1_HUMAN	Homeobox protein cut-like 1	P39880	No	0.184329	0.546382	-	1	1	1	1
	CEAM5_HUMAN	Carcinoembryonic antigen-related cell adhesion molecule 5	P06731	No	0.184329	0.546382	-	10	9	10	9
	AGRG4_HUMAN	Adhesion G-protein coupled receptor G4	Q8IZF6	No	0.190109	0.55857	-	1	1	1	1
	PGK1_HUMAN	Phosphoglycerate kinase 1	P00558	No	0.194529	0.564943	-	22	18	22	18
	PPBI_HUMAN	Intestinal-type alkaline phosphatase	P09923	No	0.19602	0.564943	-	31	17	31	17
	S10A9_HUMAN	Protein S100-A9	P06702	No	0.197518	0.564943	-	20	10	20	10
	ITLN1_HUMAN	Intelectin-1	Q8WWA0	No	0.199025	0.564943	-	8	7	8	7
	AUXI_BOVIN;AUXI_HUMAN	Putative tyrosine-protein phosphatase auxilin	O75061;Q27974	No	0.202063	0.568748	-	1	1	1	1
	CDHR5_HUMAN	Cadherin-related family member 5	Q9HBB8	No	0.206683	0.576446	-	7	7	7	7
	KPRP_HUMAN	Keratinocyte proline-rich protein	Q5T749	No	0.20824	0.576446	-	2	2	2	2
	MEP1B_HUMAN	Meprin A subunit beta	Q16820	No	0.212961	0.584683	-	13	10	13	10
	PLEC_HUMAN	Isoform 3 of Plectin	Q15149	No	0.216151	0.588211	-	102	101	101	100
	BTBD7_HUMAN	BTB/POZ domain-containing protein 7	Q9P203	No	0.217758	0.588211	-	1	1	1	1
	K2C80_HUMAN	Keratin, type II cytoskeletal 80	Q6KB66	No	0.227583	0.609832	-	16	15	16	15
	GNA13_HUMAN	Guanine nucleotide-binding protein subunit alpha-13	Q14344	No	0.236007	0.627386	-	2	2	2	2
	IF5_HUMAN	Eukaryotic translation initiation factor 5	P55010	No	0.242902	0.640193	-	3	3	3	3
	AMPN_HUMAN	Aminopeptidase N	P15144	No	0.244648	0.640193	-	53	37	53	37
	S10A6_HUMAN	Protein S100-A6	P06703	No	0.253506	0.657801	-	5	4	5	4
	K1C9_HUMAN	Keratin, type I cytoskeletal 9	P35527	No	0.255304	0.657801	-	22	17	22	17
	DESP_HUMAN	Desmoplakin	P15924	No	0.258508	0.659524	-	136	117	136	117
	IGHG2_HUMAN;IGHG4_HUMAN	Immunoglobulin heavy constant gamma 2	P01859;P01861	No	0.264426	0.659524	-	1	1	1	1
	FPPS_HUMAN	Farnesyl pyrophosphate synthase	P14324	No	0.266277	0.659524	-	6	6	6	6
	SC6A5_HUMAN	Sodium- and chloride-dependent glycine transporter 2	Q9Y345	No	0.270005	0.659524	-	1	1	1	1
	ANXA2_HUMAN	Annexin A2	P07355	No	0.270005	0.659524	-	19	13	19	13
	HV330_HUMAN;HVC05_HUMAN	Immunoglobulin heavy variable 3-30	P01768;P0DP03	No	0.271882	0.659524	-	2	2	2	2
	CO3_HUMAN	Complement C3	P01024	No	0.271882	0.659524	-	66	57	66	57
	CEL2A_HUMAN;CEL2B_HUMAN	Chymotrypsin-like elastase family member 2A	P08217;P08218	No	0.273768	0.659524	-	2	1	2	1
	HV374_HUMAN	Immunoglobulin heavy variable 3-74	A0A0B4J1X5	No	0.273768	0.659524	-	4	3	4	3
	MGAL_HUMAN;MGA_HUMAN	Maltase-glucoamylase	O43451;Q2M2H8	No	0.275663	0.659524	-	4	4	4	4
	ACE_HUMAN	Angiotensin-converting enzyme	P12821	No	0.281402	0.663385	-	46	40	46	40
	PTPRR_HUMAN	Isoform 4 of Receptor-type tyrosine-protein phosphatase R	Q15256-5	No	0.283332	0.663385	-	1	1	1	1
	PLAK_HUMAN	Junction plakoglobin	P14923	No	0.285271	0.663385	-	29	22	29	22
	ENTK_HUMAN	Enteropeptidase	P98073	No	0.28722	0.663385	-	25	21	25	21
	HORN_HUMAN	Hornerin	Q86YZ3	No	0.289177	0.663385	-	12	11	12	11
	A1AT_HUMAN	Alpha-1-antitrypsin	P01009	No	0.291143	0.663385	-	52	30	52	30
	HPT_HUMAN	Haptoglobin	P00738	No	0.293118	0.663385	-	31	22	31	22
	CEAM5_HUMAN;CEAM6_HUMAN	Carcinoembryonic antigen-related cell adhesion molecule 5	P06731;P40199	No	0.295102	0.663385	-	1	1	1	1
	MYH9_HUMAN	Myosin-9	P35579	No	0.295102	0.663385	-	38	34	38	34
	AMY2B_HUMAN	Alpha-amylase 2B	P19961	No	0.299096	0.663609	-	11	7	11	7
	CFA57_HUMAN	Cilia- and flagella-associated protein 57	Q96MR6	No	0.301107	0.663609	-	1	1	1	1
	RIGI_HUMAN	Antiviral innate immune response receptor RIG-I	O95786	No	0.303127	0.663609	-	3	3	3	3
	MYH1_HUMAN	Myosin-1	P12882	No	0.303127	0.663609	-	4	3	4	3
	AMYP_HUMAN	Pancreatic alpha-amylase	P04746	No	0.307192	0.668144	-	18	10	18	10
	TRFE_HUMAN	Serotransferrin	P02787	No	0.313358	0.672816	-	42	34	42	34
	CNTP2_HUMAN	Contactin-associated protein-like 2	Q9UHC6	No	0.313358	0.672816	-	1	1	1	1
	AKAP3_HUMAN	A-kinase anchor protein 3	O75969	No	0.315431	0.672953	-	1	1	1	1
	ZA2G_HUMAN	Zinc-alpha-2-glycoprotein	P25311	No	0.319604	0.677541	-	15	13	15	13
	CSDE1_HUMAN	Isoform 3 of Cold shock domain-containing protein E1	O75534	No	0.323813	0.682145	-	7	6	7	6
	PIPNB_BOVIN;PIPNB_HUMAN	Phosphatidylinositol transfer protein beta isoform	P48739;Q9TR36	No	0.330193	0.682704	-	3	3	3	3
	K2C1_HUMAN	Keratin, type II cytoskeletal 1	P04264	No	0.330193	0.682704	-	22	19	22	19
	K1C19_HUMAN	Keratin, type I cytoskeletal 19	P08727	No	0.330193	0.682704	-	13	12	13	12
	MGA_HUMAN;SUIS_HUMAN	Maltase-glucoamylase	O43451;P14410	No	0.332337	0.682922	-	3	3	3	3
	ENPP4_HUMAN;ENPP7_HUMAN	Ectonucleotide pyrophosphatase/phosphodiesterase family member 7	Q6UWV6;Q9Y6X5	No	0.341004	0.696459	-	1	1	1	1
	DSG1_HUMAN	Desmoglein-1	Q02413	No	0.345391	0.701143	-	23	21	23	21
	TFF3_HUMAN	Trefoil factor 3	Q07654	No	0.347597	0.701372	-	5	4	5	4
	TRIM2_BOVIN;TRIM2_HUMAN	Tripartite motif-containing protein 2	A4IF63;Q9C040	No	0.356513	0.702737	-	1	1	1	1
	ARI5A_HUMAN	AT-rich interactive domain-containing protein 5A	Q03989	No	0.356513	0.702737	-	1	1	1	1
	TRRAP_HUMAN	Transformation/transcription domain-associated protein	Q9Y4A5	No	0.356513	0.702737	-	1	1	1	1
	OSBL7_HUMAN	Oxysterol-binding protein-related protein 7	Q9BZF2	No	0.358764	0.702737	-	1	1	1	1
	KV230_HUMAN	Immunoglobulin kappa variable 2-30	P06310	No	0.358764	0.702737	-	1	1	1	1
	A1AG1_HUMAN;A1AG2_HUMAN	Alpha-1-acid glycoprotein 1	P02763;P19652	No	0.363293	0.707471	-	5	4	5	4
	WDR75_HUMAN	WD repeat-containing protein 75	Q8IWA0	No	0.367857	0.708472	-	1	1	1	1
	KV311_HUMAN;KVD11_HUMAN	Immunoglobulin kappa variable 3D-11	A0A0A0MRZ8;P04433	No	0.370152	0.708472	-	3	3	3	3
	FOXD4_HUMAN;FX4L1_HUMAN	Forkhead box protein D4	Q12950;Q9NU39	No	0.370152	0.708472	-	1	1	1	1
	RN213_HUMAN	E3 ubiquitin-protein ligase RNF213	Q63HN8	No	0.374769	0.713233	-	2	2	2	2
	K1C17_HUMAN	Keratin, type I cytoskeletal 17	Q04695	No	0.381761	0.715175	-	10	8	10	8
	EGFL6_HUMAN	Epidermal growth factor-like protein 6	Q8IUX8	No	0.386466	0.715175	-	2	2	2	2
	KV401_HUMAN	Immunoglobulin kappa variable 4-1	P06312	No	0.386466	0.715175	-	6	5	6	5
	KPYM_HUMAN	Pyruvate kinase PKM	P14618	No	0.386466	0.715175	-	29	28	28	27
	SCN5A_HUMAN	Sodium channel protein type 5 subunit alpha	Q14524	No	0.386466	0.715175	-	1	1	1	1
	RN170_HUMAN	Isoform 3 of E3 ubiquitin-protein ligase RNF170	Q96K19-3	No	0.391205	0.719968	-	1	1	1	1
	NALDL_HUMAN	Aminopeptidase NAALADL1	Q9UQQ1	No	0.39838	0.725203	-	16	16	16	16
	CTRC_HUMAN	Chymotrypsin-C	Q99895	No	0.39838	0.725203	-	15	10	15	10
	TRY2_HUMAN	Trypsin-2	P07478	No	0.405633	0.727034	-	5	3	5	3
	TRFL_HUMAN	Lactotransferrin	P02788	No	0.408068	0.727034	-	35	31	35	31
	IGHG1_HUMAN;IGHG3_HUMAN	Immunoglobulin heavy constant gamma 1	P01857;P01860	No	0.408068	0.727034	-	3	2	3	2
	EFTU_HUMAN	Elongation factor Tu, mitochondrial	P49411	No	0.408068	0.727034	-	7	6	7	6
	IPO7_HUMAN	Importin-7	O95373	No	0.410512	0.727518	-	1	1	1	1
	BICD2_HUMAN	Protein bicaudal D homolog 2	Q8TD16	No	0.415425	0.731177	-	1	1	1	1
	GCN1_HUMAN	eIF-2-alpha kinase activator GCN1	Q92616	No	0.420372	0.731177	-	4	4	4	4
	MUC6_HUMAN	Mucin-6	Q6W4X9	No	0.422859	0.731177	-	6	5	6	5
	ACTB_BOVIN;ACTB_CHICK;ACTB_HUMAN;ACTB_PIG;ACTG_BOVIN;ACTG_CHICK;ACTG_HUMAN;ACTS_BOVIN;ACTS_CHICK;ACTS_HUMAN;ACTS_PIG	Actin, cytoplasmic 1	P60706;P60709;P60712;P63258;P63261;P68133;P68137;P68138;P68139;Q5ZMQ2;Q6QAQ1	No	0.425354	0.731177	-	4	2	4	2
	GP2_HUMAN	Isoform Alpha of Pancreatic secretory granule membrane major glycoprotein GP2	P55259-3	No	0.427857	0.731177	-	14	11	14	11
	LIPB1_HUMAN	Isoform 2 of Liprin-beta-1	Q86W92-2	No	0.427857	0.731177	-	1	1	1	1
	ECE2_HUMAN;EFCE2_HUMAN	Endothelin-converting enzyme 2	P0DPD6;P0DPD8	No	0.427857	0.731177	-	1	1	1	1
	AATM_HUMAN	Aspartate aminotransferase, mitochondrial	P00505	No	0.435419	0.733467	-	6	6	6	6
	PSME4_BOVIN;PSME4_HUMAN	Proteasome activator complex subunit 4	F1MKX4;Q14997	No	0.435419	0.733467	-	2	2	2	2
	CATD_HUMAN	Cathepsin D	P07339	No	0.437956	0.733467	-	10	8	10	8
	MEP1A_HUMAN	Meprin A subunit alpha	Q16819	No	0.437956	0.733467	-	17	15	17	15
	KLK1_HUMAN	Kallikrein-1	P06870	No	0.445619	0.742587	-	12	7	12	7
	DPP4_HUMAN;DPP4_PIG	Dipeptidyl peptidase 4	P22411;P27487	No	0.44819	0.742638	-	13	11	13	11
	KILIN_HUMAN	Killin	B2CW77	No	0.450769	0.742638	-	1	1	1	1
	TRY2_HUMAN;TRY3_HUMAN;TRY6_HUMAN	Trypsin-2	P07478;P35030;Q8NHM4	No	0.453357	0.742638	-	2	2	2	2
	AMY1A_HUMAN;AMY1B_HUMAN;AMY1C_HUMAN	Alpha-amylase 1B	P0DTE7;P0DTE8;P0DUB6	No	0.458557	0.742638	-	7	6	7	6
	ODO2_HUMAN	Dihydrolipoyllysine-residue succinyltransferase component of 2-oxoglutarate dehydrogenase complex, mitochondrial	P36957	No	0.458557	0.742638	-	5	5	5	5
	CAH1_HUMAN	Carbonic anhydrase 1	P00915	No	0.461169	0.742638	-	13	11	13	11
	FAT3_HUMAN	Protocadherin Fat 3	Q8TDW7	No	0.461169	0.742638	-	1	1	1	1
	DYH17_HUMAN	Dynein axonemal heavy chain 17	Q9UFH2	No	0.474355	0.760216	-	3	3	3	3
	M3K11_HUMAN	Mitogen-activated protein kinase kinase kinase 11	Q16584	No	0.482364	0.765724	-	1	1	1	1
	SKP1_BOVIN;SKP1_CHICK;SKP1_HUMAN	S-phase kinase-associated protein 1	P63208;Q3ZCF3;Q5ZKF5	No	0.482364	0.765724	-	2	2	2	2
	RM46_HUMAN	39S ribosomal protein L46, mitochondrial	Q9H2W6	No	0.48505	0.766356	-	1	1	1	1
	RL40_BOVIN;RL40_HUMAN;RL40_PIG;RS27A_BOVIN;RS27A_CHICK;RS27A_HUMAN;UBB_BOVIN;UBB_CHICK;UBB_HUMAN;UBC_BOVIN;UBC_HUMAN;UBC_PIG	Polyubiquitin-B	P0CG47;P0CG48;P0CG53;P0CG62;P0CG68;P0CH28;P62979;P62987;P62992;P63048;P63053;P79781	No	0.487744	0.766994	-	4	3	4	3
	STAT3_BOVIN;STAT3_HUMAN	Signal transducer and activator of transcription 3	P40763;P61635	No	0.490445	0.767639	-	6	6	6	6
	K22O_HUMAN	Keratin, type II cytoskeletal 2 oral	Q01546	No	0.495873	0.768146	-	1	1	1	1
	APOB_HUMAN	Apolipoprotein B-100	P04114	No	0.495873	0.768146	-	6	6	6	6
	G3P_HUMAN	Glyceraldehyde-3-phosphate dehydrogenase	P04406	No	0.501332	0.768146	-	16	14	16	14
	ENPP7_HUMAN	Ectonucleotide pyrophosphatase/phosphodiesterase family member 7	Q6UWV6	No	0.504073	0.768146	-	28	18	28	18
	GRP75_HUMAN	Stress-70 protein, mitochondrial	P38646	No	0.504073	0.768146	-	9	9	9	9
	OTOGL_HUMAN	Otogelin-like protein	Q3ZCN5	No	0.506823	0.768146	-	1	1	1	1
	NGAL_HUMAN	Neutrophil gelatinase-associated lipocalin	P80188	No	0.506823	0.768146	-	10	9	10	9
	RRF2M_HUMAN	Ribosome-releasing factor 2, mitochondrial	Q969S9	No	0.515117	0.7772	-	1	1	1	1
	CEL3A_HUMAN	Chymotrypsin-like elastase family member 3A	P09093	No	0.523481	0.786277	-	23	13	23	13
	ACTBL_HUMAN	Beta-actin-like protein 2	Q562R1	No	0.526284	0.786959	-	15	10	15	10
	CND2_HUMAN	Condensin complex subunit 2	Q15003	No	0.529095	0.787315	-	2	2	2	2
	CADH1_HUMAN	Cadherin-1	P12830	No	0.531913	0.787315	-	10	10	10	10
	STAR9_HUMAN	StAR-related lipid transfer protein 9	Q9P2P6	No	0.536915	0.787315	-	2	2	2	2
	CBPB1_HUMAN	Carboxypeptidase B	P15086	No	0.537572	0.787315	-	10	7	10	7
	ABCA1_HUMAN	Phospholipid-transporting ATPase ABCA1	O95477	No	0.543261	0.787315	-	3	3	3	3
	ACTB_BOVIN;ACTB_CHICK;ACTB_HUMAN;ACTB_PIG;ACTG_BOVIN;ACTG_CHICK;ACTG_HUMAN	Actin, cytoplasmic 1	P60706;P60709;P60712;P63258;P63261;Q5ZMQ2;Q6QAQ1	No	0.545456	0.787315	-	8	4	8	4
	SYSC_HUMAN	Serine--tRNA ligase, cytoplasmic	P49591	No	0.546117	0.787315	-	5	5	5	5
	AGR2_HUMAN	Anterior gradient protein 2 homolog	O95994	No	0.551851	0.787315	-	2	2	2	2
	TRY2_HUMAN;TRY3_HUMAN	Trypsin-2	P07478;P35030	No	0.554728	0.787315	-	1	1	1	1
	FINC_HUMAN	Isoform 1 of Fibronectin	P02751	No	0.554728	0.787315	-	17	17	17	17
	MGA_HUMAN	Maltase-glucoamylase	O43451	No	0.554728	0.787315	-	79	55	79	55
	KNG1_HUMAN	Isoform LMW of Kininogen-1	P01042-2	No	0.554728	0.787315	-	3	3	3	3
	PLCL1_HUMAN	Inactive phospholipase C-like protein 1	Q15111	No	0.557613	0.78807	-	1	1	1	1
	ZN148_BOVIN;ZN148_HUMAN	Zinc finger protein 148	Q3Y4E1;Q9UQR1	No	0.58095	0.817602	-	1	1	1	1
	DPP4_HUMAN	Dipeptidyl peptidase 4	P27487	No	0.583899	0.818314	-	32	22	32	22
	PYGL_HUMAN	Glycogen phosphorylase, liver form	P06737	No	0.586855	0.819029	-	11	11	11	11
	CLIP2_HUMAN	CAP-Gly domain-containing linker protein 2	Q9UDT6	No	0.589817	0.819748	-	1	1	1	1
	KV105_HUMAN	Immunoglobulin kappa variable 1-5	P01602	No	0.604731	0.830423	-	3	3	3	3
	SBP1_BOVIN;SBP1_HUMAN	Methanethiol oxidase	Q13228;Q2KJ32	No	0.604731	0.830423	-	11	9	11	9
	NACAM_HUMAN	Nascent polypeptide-associated complex subunit alpha, muscle-specific form	E9PAV3	No	0.607734	0.830423	-	5	5	5	5
	IGLC7_HUMAN	Immunoglobulin lambda constant 7	A0M8Q6	No	0.613759	0.830423	-	2	1	2	1
	MGAP_HUMAN	MAX gene-associated protein	Q8IWI9	No	0.613759	0.830423	-	1	1	1	1
	GGT1_HUMAN;GGT2_HUMAN;GGT3_HUMAN	Putative glutathione hydrolase 3 proenzyme	A6NGU5;P19440;P36268	No	0.613759	0.830423	-	1	1	1	1
	IF4G1_HUMAN	Isoform D of Eukaryotic translation initiation factor 4 gamma 1	Q04637-5	No	0.616782	0.830423	-	8	8	8	8
	CISY_HUMAN	Citrate synthase, mitochondrial	O75390	No	0.619811	0.830423	-	6	6	6	6
	XPF_HUMAN	DNA repair endonuclease XPF	Q92889	No	0.619811	0.830423	-	1	1	1	1
	RYR2_HUMAN	Ryanodine receptor 2	Q92736	No	0.625888	0.835224	-	2	2	2	2
	ROA3_HUMAN	Isoform 2 of Heterogeneous nuclear ribonucleoprotein A3	P51991-2	No	0.628936	0.835961	-	8	7	8	7
	KCRU_HUMAN	Creatine kinase U-type, mitochondrial	P12532	No	0.63199	0.8367	-	2	2	2	2
	STAG2_HUMAN	Cohesin subunit SA-2	Q8N3U4	No	0.64427	0.846268	-	1	1	1	1
	PAWR_HUMAN	PRKC apoptosis WT1 regulator protein	Q96IZ0	No	0.64427	0.846268	-	2	2	2	2
	PRG4_HUMAN	Proteoglycan 4	Q92954	No	0.653543	0.855095	-	1	1	1	1
	BRCC3_BOVIN;BRCC3_HUMAN	Lys-63-specific deubiquitinase BRCC36	A5PJP6;P46736	No	0.669117	0.872066	-	1	1	1	1
	SPB6_HUMAN	Serpin B6	P35237	No	0.675387	0.874308	-	17	14	17	14
	MYH15_HUMAN	Myosin-15	Q9Y2K3	No	0.68168	0.874308	-	1	1	1	1
	SE1L3_HUMAN	Protein sel-1 homolog 3	Q68CR1	No	0.68168	0.874308	-	1	1	1	1
	TCPE_HUMAN	T-complex protein 1 subunit epsilon	P48643	No	0.68168	0.874308	-	7	7	7	7
	CARD6_HUMAN	Caspase recruitment domain-containing protein 6	Q9BX69	No	0.684834	0.874308	-	1	1	1	1
	KCRU_BOVIN;KCRU_HUMAN	Creatine kinase U-type, mitochondrial	P12532;Q9TTK8	No	0.691159	0.874308	-	7	7	7	7
	K2C5_BOVIN;K2C5_HUMAN	Keratin, type II cytoskeletal 5	P13647;Q5XQN5	No	0.69433	0.874308	-	6	5	6	5
	HV307_HUMAN;HV313_HUMAN;HV343_HUMAN	Immunoglobulin heavy variable 3-43	A0A0B4J1X8;P01766;P01780	No	0.69433	0.874308	-	2	1	2	1
	VINC_HUMAN	Vinculin	P18206	No	0.69433	0.874308	-	18	18	18	18
	AT131_HUMAN	Endoplasmic reticulum transmembrane helix translocase	Q9HD20	No	0.697506	0.874641	-	2	2	2	2
	PIP_HUMAN	Prolactin-inducible protein	P12273	No	0.703874	0.874641	-	6	6	6	6
	SEPT8_BOVIN;SEPT8_HUMAN	Septin-8	Q0VCP4;Q92599	No	0.707066	0.874641	-	4	4	4	4
	MUC16_HUMAN	Mucin-16	Q8WXI7	No	0.707066	0.874641	-	8	8	8	8
	RRF2M_BOVIN;RRF2M_HUMAN	Ribosome-releasing factor 2, mitochondrial	A6QNM2;Q969S9	No	0.710262	0.874641	-	1	1	1	1
	ACY1_HUMAN	Aminoacylase-1	Q03154	No	0.710262	0.874641	-	12	11	12	11
	CATA_HUMAN	Catalase	P04040	No	0.713464	0.875366	-	9	8	9	8
	VAPA_HUMAN	Vesicle-associated membrane protein-associated protein A	Q9P0L0	No	0.716671	0.876091	-	4	4	4	4
	CBPA2_HUMAN	Carboxypeptidase A2	P48052	No	0.719883	0.876587	-	16	13	16	13
	EVPL_HUMAN	Envoplakin	Q92817	No	0.729548	0.876587	-	43	42	43	42
	NEP_HUMAN	Neprilysin	P08473	No	0.732779	0.876587	-	29	25	29	25
	ALBU_HUMAN	Albumin	P02768	No	0.732779	0.876587	-	64	40	64	40
	RBP56_HUMAN	TATA-binding protein-associated factor 2N	Q92804	No	0.732779	0.876587	-	1	1	1	1
	AMY2B_HUMAN;AMYP_HUMAN	Pancreatic alpha-amylase	P04746;P19961	No	0.732779	0.876587	-	43	26	43	26
	WIPI3_CHICK;WIPI3_HUMAN	WD repeat domain phosphoinositide-interacting protein 3	Q5MNZ6;Q5ZL16	No	0.736015	0.877325	-	1	1	1	1
	H18_HUMAN	Histone H1.8	Q8IZA3	No	0.739256	0.878063	-	1	1	1	1
	GOGB1_HUMAN	Golgin subfamily B member 1	Q14789	No	0.749005	0.886499	-	2	2	2	2
	PRS7_BOVIN;PRS7_HUMAN	26S proteasome regulatory subunit 7	P35998;Q5E9F9	No	0.752263	0.88722	-	8	8	8	8
	RS15A_BOVIN;RS15A_HUMAN	40S ribosomal protein S15a	P62244;Q76I82	No	0.768621	0.903333	-	6	5	6	5
	DIAP3_HUMAN	Protein diaphanous homolog 3	Q9NSV4	No	0.775194	0.904708	-	1	1	1	1
	TRY1_HUMAN	Serine protease 1	P07477	No	0.775194	0.904708	-	10	8	10	8
	SAP_HUMAN	Prosaposin	P07602	No	0.785083	0.913067	-	5	5	5	5
	HV169_HUMAN	Immunoglobulin heavy variable 1-69	P01742	No	0.788387	0.913737	-	1	1	1	1
	TGM3_HUMAN	Protein-glutamine gamma-glutamyltransferase E	Q08188	No	0.795006	0.918232	-	15	15	15	15
	DYH14_HUMAN	Dynein axonemal heavy chain 14	Q0VDD8	No	0.798321	0.918892	-	5	3	5	3
	SBP1_HUMAN	Methanethiol oxidase	Q13228	No	0.804962	0.923363	-	19	15	19	15
	RBM27_HUMAN	RNA-binding protein 27	Q9P2N5	No	0.808288	0.924014	-	1	1	1	1
	DYH8_HUMAN	Dynein axonemal heavy chain 8	Q96JB1	No	0.811617	0.924664	-	2	2	2	2
	GANAB_HUMAN	Neutral alpha-glucosidase AB	Q14697	No	0.81495	0.925313	-	10	9	10	9
	FILA_HUMAN	Filaggrin	P20930	No	0.818286	0.925962	-	11	10	11	10
	SUIS_HUMAN	Sucrase-isomaltase, intestinal	P14410	No	0.824967	0.93038	-	49	44	49	44
	CE290_HUMAN	Centrosomal protein of 290 kDa	O15078	No	0.839154	0.94293	-	2	2	2	2
	K1C14_HUMAN	Keratin, type I cytoskeletal 14	P02533	No	0.841726	0.94293	-	13	9	13	9
	PRDX2_HUMAN	Peroxiredoxin-2	P32119	No	0.845086	0.943539	-	6	6	6	6
	NOD2_HUMAN	Nucleotide-binding oligomerization domain-containing protein 2	Q9HC29	No	0.848449	0.944147	-	1	1	1	1
	MYH8_HUMAN	Myosin-8	P13535	No	0.855184	0.94849	-	2	2	2	2
	CAPS2_HUMAN	Calcium-dependent secretion activator 2	Q86UW7	No	0.868685	0.960284	-	1	1	1	1
	TCPA_HUMAN	T-complex protein 1 subunit alpha	P17987	No	0.875449	0.964578	-	12	12	12	12
	K22E_HUMAN	Keratin, type II cytoskeletal 2 epidermal	P35908	No	0.882223	0.965688	-	10	9	10	9
	G3P_CHICK;G3P_HUMAN	Glyceraldehyde-3-phosphate dehydrogenase	P00356;P04406	No	0.882223	0.965688	-	5	2	5	2
	AOFA_HUMAN	Amine oxidase [flavin-containing] A	P21397	No	0.885613	0.966242	-	8	8	8	8
	SODC_BOVIN;SODC_HUMAN	Superoxide dismutase [Cu-Zn]	P00441;P00442	No	0.889006	0.966794	-	1	1	1	1
	K1C16_HUMAN	Keratin, type I cytoskeletal 16	P08779	No	0.899194	0.974709	-	16	12	16	12
	K1C10_BOVIN;K1C10_HUMAN	Keratin, type I cytoskeletal 10	P06394;P13645	No	0.916211	0.987264	-	1	1	1	1
	HNRC2_HUMAN;HNRC3_HUMAN;HNRC4_HUMAN	Heterogeneous nuclear ribonucleoprotein C-like 2	B2RXH8;B7ZW38;P0DMR1	No	0.919619	0.987264	-	1	1	1	1
	TEX47_HUMAN	Testis-expressed protein 47	Q8TBZ9	No	0.919619	0.987264	-	1	1	1	1
	LRBA_HUMAN	Lipopolysaccharide-responsive and beige-like anchor protein	P50851	No	0.923029	0.987759	-	5	3	5	3
	TOPB1_HUMAN	DNA topoisomerase 2-binding protein 1	Q92547	No	0.92644	0.988252	-	2	2	2	2
	AMY2B_HUMAN;AMYP_HUMAN;AMYP_PIG	Pancreatic alpha-amylase	P00690;P04746;P19961	No	0.933266	0.992373	-	15	8	15	8
	BFSP1_HUMAN	Filensin	Q12934	No	0.936681	0.992852	-	1	1	1	1
	CEL2A_HUMAN	Chymotrypsin-like elastase family member 2A	P08217	No	0.940097	0.99333	-	25	17	25	17
	CUZD1_HUMAN	CUB and zona pellucida-like domain-containing protein 1	Q86UP6	No	0.950352	0.99769	-	12	9	12	9
	RS13_BOVIN;RS13_CHICK;RS13_HUMAN	40S ribosomal protein S13	P62277;Q56JX8;Q6ITC7	No	0.950352	0.99769	-	6	5	6	5
	CTRB1_HUMAN;CTRB2_HUMAN	Chymotrypsinogen B	P17538;Q6GPI1	No	0.957193	0.99769	-	14	11	14	11
	SODC_HUMAN	Superoxide dismutase [Cu-Zn]	P00441	No	0.957193	0.99769	-	5	4	5	4
	SPB3_HUMAN;SPB4_HUMAN	Serpin B3	P29508;P48594	No	0.96746	0.99769	-	16	10	16	10
	THIO_HUMAN	Thioredoxin	P10599	No	0.96746	0.99769	-	2	2	2	2
	ILEU_HUMAN	Leukocyte elastase inhibitor	P30740	No	0.974308	0.99769	-	15	14	15	14
	ZSC25_HUMAN	Isoform 4 of Zinc finger and SCAN domain-containing protein 25	Q6NSZ9-4	No	0.974308	0.99769	-	1	1	1	1
	VP13A_HUMAN	Intermembrane lipid transfer protein VPS13A	Q96RL7	No	0.977732	0.99769	-	2	2	2	2
	IBP4_BOVIN;IBP4_HUMAN	Insulin-like growth factor-binding protein 4	P22692;Q05716	No	0.988009	0.99769	-	1	1	1	1
	CEAM1_HUMAN;CEAM5_HUMAN;CEAM8_HUMAN	Carcinoembryonic antigen-related cell adhesion molecule 5	P06731;P13688;P31997	No	0.988009	0.99769	-	1	1	1	1
	ZGRF1_HUMAN	Protein ZGRF1	Q86YA3	No	0.991435	0.99769	-	3	3	3	3
	HV601_HUMAN	Immunoglobulin heavy variable 6-1	A0A0B4J1U7	No	0.991435	0.99769	-	2	2	2	2
	SAMN1_HUMAN	SAM domain-containing protein SAMSN-1	Q9NSI8	No	0.991435	0.99769	-	1	1	1	1
	CEL3B_HUMAN	Chymotrypsin-like elastase family member 3B	P08861	No	0.994861	0.99769	-	26	15	26	15
	PA21B_HUMAN	Phospholipase A2	P04054	No	0.994861	0.99769	-	7	6	7	6
	TTHY_HUMAN	Transthyretin	P02766	No	0.994861	0.99769	-	14	9	14	9
	Results of the Mann–Whitney U test for all 334 quantified proteins to identify proteins differentially abundant across all the samples between G2/3 (AA+CRC) vs G1 (false positive control). Each row corresponds to a protein group. P-values were adjusted for multiple testing using the Benjamini–Krieger–Yekutieli two-stage step-up method. The “Discovery?” column indicates whether the protein was ide…
